# Supplementary material for: Ciprofloxacin for contacts of cases of meningococcal meningitis as an epidemic response: study protocol for a cluster-randomized trial
Source: Trials. 2017 Jun 24;18:294. doi: 10.1186/s13063-017-2028-y (PMC5482956; doi:10.1186/s13063-017-2028-y)
Supplement: Supplementary file 2 — Sample sizes necessary for the trial given different conditions. This table presents a range of different possibilities for sample size necessary for the trial, depending on various conditions, some of which will not be known until after the trial’s start. (XLSX 22 kb) [file 13063_2017_2028_MOESM2_ESM.xlsx]

## Sheet: Sheet2
Attack Rate in standard care arm	Incidence rate ratio in intervention arm	Average population of villages	Coefficient of variation in cluster size	Number of individuals necessary per arm	Number of clusters necessary per arm
0.005	0.1	300	0	24075.5	80.2516
0.01	0.1	300	0	11982.2	39.9408
0.02	0.1	300	0	5935.59	19.7853
0.03	0.1	300	0	3920.05	13.0668		ICC (Intracluster correlation coefficient)	0.025
0.04	0.1	300	0	2912.28	9.70759		m (average cluster size)	300
0.05	0.1	300	0	2307.61	7.69205		Coefficient of variation in cluster size	0
0.005	0.1	300	0.75	36060	120.2		alpha	0.05	1.95996
0.01	0.1	300	0.75	17946.8	59.8228		beta	0.9	1.28155
0.02	0.1	300	0.75	8890.26	29.6342
0.03	0.1	300	0.75	5871.4	19.5713
0.04	0.1	300	0.75	4361.97	14.5399
0.05	0.1	300	0.75	3456.32	11.5211
0.005	0.1	300	1	45381.2	151.271
0.01	0.1	300	1	22586	75.2866
0.02	0.1	300	1	11188.3	37.2944
0.03	0.1	300	1	7389.12	24.6304
0.04	0.1	300	1	5489.52	18.2984
0.05	0.1	300	1	4349.75	14.4992
0.005	0.1	300	1.25	57365.7	191.219
0.01	0.1	300	1.25	28550.6	95.1686
0.02	0.1	300	1.25	14143	47.1433
0.03	0.1	300	1.25	9340.47	31.1349
0.04	0.1	300	1.25	6939.21	23.1307
0.05	0.1	300	1.25	5498.45	18.3282
0.005	0.1	500	0	38279.3	76.5586
0.01	0.1	500	0	19051.4	38.1028
0.02	0.1	500	0	9437.42	18.8748
0.03	0.1	500	0	6232.76	12.4655
0.04	0.1	500	0	4630.44	9.26087
0.05	0.1	500	0	3669.04	7.33808
0.005	0.1	500	0.75	58253.5	116.507
0.01	0.1	500	0.75	28992.4	57.9848
0.02	0.1	500	0.75	14361.9	28.7237
0.03	0.1	500	0.75	9485.02	18.97
0.04	0.1	500	0.75	7046.6	14.0932
0.05	0.1	500	0.75	5583.54	11.1671
0.005	0.1	500	1	73788.9	147.578
0.01	0.1	500	1	36724.3	73.4486
0.02	0.1	500	1	18192	36.384
0.03	0.1	500	1	12014.5	24.0291
0.04	0.1	500	1	8925.83	17.8517
0.05	0.1	500	1	7072.6	14.1452
0.005	0.1	500	1.25	93763	187.526
0.01	0.1	500	1.25	46665.3	93.3306
0.02	0.1	500	1.25	23116.4	46.2329
0.03	0.1	500	1.25	15266.8	30.5336
0.04	0.1	500	1.25	11342	22.684
0.05	0.1	500	1.25	8987.11	17.9742
0.005	0.3	300	0	47053.1	156.844
0.01	0.3	300	0	23427.5	78.0918
0.02	0.3	300	0	11614.7	38.7157
0.03	0.3	300	0	7677.11	25.5904
0.04	0.3	300	0	5708.31	19.0277
0.05	0.3	300	0	4527.03	15.0901
0.005	0.3	300	0.75	70475.6	234.919
0.01	0.3	300	0.75	35089.5	116.965
0.02	0.3	300	0.75	17396.4	57.9879
0.03	0.3	300	0.75	11498.7	38.329
0.04	0.3	300	0.75	8549.84	28.4995
0.05	0.3	300	0.75	6780.53	22.6018
0.005	0.3	300	1	88693.1	295.644
0.01	0.3	300	1	44159.9	147.2
0.02	0.3	300	1	21893.2	72.9774
0.03	0.3	300	1	14471	48.2367
0.04	0.3	300	1	10759.9	35.8664
0.05	0.3	300	1	8533.26	28.4442
0.005	0.3	300	1.25	112116	373.719
0.01	0.3	300	1.25	55821.8	186.073
0.02	0.3	300	1.25	27674.9	92.2496
0.03	0.3	300	1.25	18292.6	60.9753
0.04	0.3	300	1.25	13601.4	45.3382
0.05	0.3	300	1.25	10786.8	35.9559
0.005	0.3	500	0	74813.1	149.626
0.01	0.3	500	0	37249.1	74.4982
0.02	0.3	500	0	18467.1	36.9341
0.03	0.3	500	0	12206.4	24.4128
0.04	0.3	500	0	9076.05	18.1521
0.05	0.3	500	0	7197.85	14.3957
0.005	0.3	500	0.75	113851	227.701
0.01	0.3	500	0.75	56685.6	113.371
0.02	0.3	500	0.75	28103.2	56.2063
0.03	0.3	500	0.75	18575.7	37.1513
0.04	0.3	500	0.75	13811.9	27.6239
0.05	0.3	500	0.75	10953.7	21.9074
0.005	0.3	500	1	144213	288.426
0.01	0.3	500	1	71803	143.606
0.02	0.3	500	1	35597.9	71.1958
0.03	0.3	500	1	23529.6	47.0591
0.04	0.3	500	1	17495.4	34.9908
0.05	0.3	500	1	13874.9	27.7498
0.005	0.3	500	1.25	183250	366.501
0.01	0.3	500	1.25	91239.5	182.479
0.02	0.3	500	1.25	45234	90.468
0.03	0.3	500	1.25	29898.9	59.7977
0.04	0.3	500	1.25	22231.3	44.4625
0.05	0.3	500	1.25	17630.7	35.2614
0.005	0.5	300	0	106415	354.717
0.01	0.5	300	0	52985	176.617
0.02	0.5	300	0	26269.9	87.5662
0.03	0.5	300	0	17364.8	57.8828
0.04	0.5	300	0	12912.3	43.041
0.05	0.5	300	0	10240.8	34.136
0.005	0.5	300	0.75	159387	531.291
0.01	0.5	300	0.75	79360.3	264.534
0.02	0.5	300	0.75	39346.7	131.156
0.03	0.5	300	0.75	26008.8	86.6961
0.04	0.5	300	0.75	19339.9	64.4663
0.05	0.5	300	0.75	15338.5	51.1285
0.005	0.5	300	1	200588	668.627
0.01	0.5	300	1	99874.4	332.915
0.02	0.5	300	1	49517.5	165.058
0.03	0.5	300	1	32731.9	109.106
0.04	0.5	300	1	24339.1	81.1304
0.05	0.5	300	1	19303.4	64.3448
0.005	0.5	300	1.25	253560	845.201
0.01	0.5	300	1.25	126250	420.832
0.02	0.5	300	1.25	62594.4	208.648
0.03	0.5	300	1.25	41375.9	137.92
0.04	0.5	300	1.25	30766.7	102.556
0.05	0.5	300	1.25	24401.2	81.3373
0.005	0.5	500	0	169197	338.394
0.01	0.5	500	0	84244.6	168.489
0.02	0.5	500	0	41768.3	83.5366
0.03	0.5	500	0	27609.6	55.2191
0.04	0.5	500	0	20530.2	41.0604
0.05	0.5	500	0	16282.6	32.5651
0.005	0.5	500	0.75	257484	514.968
0.01	0.5	500	0.75	128203	256.407
0.02	0.5	500	0.75	63563	127.126
0.03	0.5	500	0.75	42016.2	84.0325
0.04	0.5	500	0.75	31242.8	62.4857
0.05	0.5	500	0.75	24778.8	49.5576
0.005	0.5	500	1	326152	652.303
0.01	0.5	500	1	162394	324.787
0.02	0.5	500	1	80514.4	161.029
0.03	0.5	500	1	53221.4	106.443
0.04	0.5	500	1	39574.9	79.1498
0.05	0.5	500	1	31387	62.774
0.005	0.5	500	1.25	414439	828.877
0.01	0.5	500	1.25	206352	412.705
0.02	0.5	500	1.25	102309	204.618
0.03	0.5	500	1.25	67628.1	135.256
0.04	0.5	500	1.25	50287.5	100.575
0.05	0.5	500	1.25	39883.2	79.7664
References:
Rutterford C, Copas A, Eldridge S: Methods for sample size determination in cluster randomized trials. Int J Epidemiol 2015:1051–1067.
Eldridge SM, Ashby D, Kerry S: Sample size for cluster randomized trials : effect of coefficient of variation of cluster size and analysis method. Int J Epidemiol 2006, 35(August):1292–1300.
